# Supplementary material for: Effects of Acute 2,3,7,8-Tetrachlorodibenzo-p-Dioxin Exposure on the Circulating and Cecal Metabolome Profile
Source: Int J Mol Sci. 2021 Oct 30;22(21):11801. doi: 10.3390/ijms222111801 (PMC8583798; doi:10.3390/ijms222111801)
Supplement: Supplementary file 1 [file ijms-22-11801-s001.zip]

Archive with 1 entries (1 files):
- ijms-1444410-supplementary.pdf
